# Supplementary material for: Successful Clearance of 300 Day SARS-CoV-2 Infection in a Subject with B-Cell Depletion Associated Prolonged (B-DEAP) COVID by REGEN-COV Anti-Spike Monoclonal Antibody Cocktail
Source: Viruses. 2021 Jun 23;13(7):1202. doi: 10.3390/v13071202 (PMC8310246; doi:10.3390/v13071202)
Supplement: Supplementary file 1 [file viruses-13-01202-s001.zip]

Archive with 2 entries (2 files):
- B-DEAP COVID Suppl Tables.pptx
- Brief report CSS 94 Materials Methods AD edits 4-21-2021 1120AM (1).pdf
